# Supplementary material for: A general approach to stereospecific Pd-catalyzed cross-coupling reactions of benzylic stereocenters
Source: Chem Sci. 2023 Nov 24;14(48):14124–30. doi: 10.1039/d3sc04519f (PMC10717501; doi:10.1039/d3sc04519f)
Supplement: SC-014-D3SC04519F-s002 [file SC-014-D3SC04519F-s002.cif]

# Electronic Supplementary Material (ESI) for Chemical Science.
# This journal is © The Royal Society of Chemistry 2023

####################################################################### 
# 
# This file contains crystal structure data downloaded from the 
# Cambridge Structural Database (CSD) hosted by the Cambridge 
# Crystallographic Data Centre (CCDC).
# 
# Full information about CCDC data access policies and citation 
# guidelines are available at http://www.ccdc.cam.ac.uk/access/V1 
# 
# Audit and citation data items may have been added by the CCDC. 
# Please retain this information to preserve the provenance of 
# this file and to allow appropriate attribution of the data. 
# 
#######################################################################

data_b-4-114
_audit_block_doi                 10.5517/ccdc.csd.cc2gwymy
_database_code_depnum_ccdc_archive 'CCDC 2290981'
loop_
_audit_author_name
_audit_author_address
'Michelle C. Neary'
;Hunter College
United States of America
;
_audit_update_record             
;
2023-08-26 deposited with the CCDC.	2023-11-16 downloaded from the CCDC.
;

_audit_creation_method           SHELXL-2018/3
_shelx_SHELXL_version_number     2018/3
_chemical_name_systematic        ?
_chemical_name_common            ?
_chemical_melting_point          ?
_chemical_formula_moiety         'C32 H53 B O2 Sn'
_chemical_formula_sum            'C32 H53 B O2 Sn'
_chemical_formula_weight         599.24

loop_
_atom_type_symbol
_atom_type_description
_atom_type_scat_dispersion_real
_atom_type_scat_dispersion_imag
_atom_type_scat_source
C C 0.0181 0.0091 'International Tables Vol C Tables 4.2.6.8 and 6.1.1.4'
H H 0.0000 0.0000 'International Tables Vol C Tables 4.2.6.8 and 6.1.1.4'
B B 0.0090 0.0039 'International Tables Vol C Tables 4.2.6.8 and 6.1.1.4'
O O 0.0492 0.0322 'International Tables Vol C Tables 4.2.6.8 and 6.1.1.4'
Sn Sn 0.0259 5.4591 'International Tables Vol C Tables 4.2.6.8 and 6.1.1.4'

_space_group_crystal_system      monoclinic
_space_group_IT_number           4
_space_group_name_H-M_alt        'P 21'
_space_group_name_Hall           'P 2yb'

_shelx_space_group_comment       
; 
The symmetry employed for this shelxl refinement is uniquely defined 
by the following loop, which should always be used as a source of 
symmetry information in preference to the above space-group names. 
They are only intended as comments. 
;

loop_
_space_group_symop_operation_xyz
'x, y, z'
'-x, y+1/2, -z'

_cell_length_a                   10.8925(4)
_cell_length_b                   19.7704(7)
_cell_length_c                   15.6033(5)
_cell_angle_alpha                90
_cell_angle_beta                 109.8670(10)
_cell_angle_gamma                90
_cell_volume                     3160.17(19)
_cell_formula_units_Z            4
_cell_measurement_temperature    130(2)
_cell_measurement_reflns_used    9010
_cell_measurement_theta_min      3.75
_cell_measurement_theta_max      72.44

_exptl_crystal_description       block
_exptl_crystal_colour            colorless
_exptl_crystal_density_meas      ?
_exptl_crystal_density_method    ?
_exptl_crystal_density_diffrn    1.260
_exptl_crystal_F_000             1264
_exptl_transmission_factor_min   ?
_exptl_transmission_factor_max   ?
_exptl_crystal_size_max          0.270
_exptl_crystal_size_mid          0.230
_exptl_crystal_size_min          0.050
_exptl_absorpt_coefficient_mu    6.602
_shelx_estimated_absorpt_T_min   0.269
_shelx_estimated_absorpt_T_max   0.734
_exptl_absorpt_correction_type   empirical
_exptl_absorpt_correction_T_min  0.4354
_exptl_absorpt_correction_T_max  0.7536
_exptl_absorpt_process_details   sadabs
_exptl_absorpt_special_details   ?
_diffrn_ambient_temperature      130(2)
_diffrn_radiation_wavelength     1.54178
_diffrn_radiation_type           CuK\a
_diffrn_source                   ?
_diffrn_measurement_device_type  'Bruker D8 with PHOTON III detector'
_diffrn_measurement_method       '\f and \w shutterless scans'
_diffrn_detector_area_resol_mean ?
_diffrn_reflns_number            74321
_diffrn_reflns_av_unetI/netI     0.0368
_diffrn_reflns_av_R_equivalents  0.0487
_diffrn_reflns_limit_h_min       -13
_diffrn_reflns_limit_h_max       12
_diffrn_reflns_limit_k_min       -24
_diffrn_reflns_limit_k_max       23
_diffrn_reflns_limit_l_min       -19
_diffrn_reflns_limit_l_max       18
_diffrn_reflns_theta_min         3.011
_diffrn_reflns_theta_max         72.537
_diffrn_reflns_theta_full        67.679
_diffrn_measured_fraction_theta_max 0.992
_diffrn_measured_fraction_theta_full 0.995
_diffrn_reflns_Laue_measured_fraction_max 0.992
_diffrn_reflns_Laue_measured_fraction_full 0.995
_diffrn_reflns_point_group_measured_fraction_max 0.982
_diffrn_reflns_point_group_measured_fraction_full 0.990
_reflns_number_total             12341
_reflns_number_gt                12256
_reflns_threshold_expression     'I > 2\s(I)'
_reflns_Friedel_coverage         0.919
_reflns_Friedel_fraction_max     0.970
_reflns_Friedel_fraction_full    0.984

_reflns_special_details          
; 
 Reflections were merged by SHELXL according to the crystal 
 class for the calculation of statistics and refinement. 
  
 _reflns_Friedel_fraction is defined as the number of unique 
 Friedel pairs measured divided by the number that would be 
 possible theoretically, ignoring centric projections and 
 systematic absences. 
;

_computing_data_collection       'Bruker APEX3'
_computing_cell_refinement       'Bruker SAINT'
_computing_data_reduction        'Bruker SAINT'
_computing_structure_solution    'SHELXT 2018/2 (Sheldrick, 2018)'
_computing_structure_refinement  'SHELXL-2018/3 (Sheldrick, 2018)'
_computing_molecular_graphics    'Bruker SHELXTL'
_computing_publication_material  'Bruker SHELXTL'
_refine_special_details          ?
_refine_ls_structure_factor_coef Fsqd
_refine_ls_matrix_type           full
_refine_ls_weighting_scheme      calc
_refine_ls_weighting_details     
'w=1/[\s^2^(Fo^2^)+(0.1090P)^2^+3.2258P] where P=(Fo^2^+2Fc^2^)/3'
_atom_sites_solution_primary     dual
_atom_sites_solution_secondary   ?
_atom_sites_solution_hydrogens   geom
_refine_ls_hydrogen_treatment    constr
_refine_ls_extinction_method     none
_refine_ls_extinction_coef       .
_refine_ls_abs_structure_details 
; 
 Classical Flack method preferred over Parsons because s.u. lower. 
;
_refine_ls_abs_structure_Flack   0.023(9)
_chemical_absolute_configuration ad
_refine_ls_number_reflns         12341
_refine_ls_number_parameters     657
_refine_ls_number_restraints     183
_refine_ls_R_factor_all          0.0557
_refine_ls_R_factor_gt           0.0553
_refine_ls_wR_factor_ref         0.1407
_refine_ls_wR_factor_gt          0.1404
_refine_ls_goodness_of_fit_ref   1.052
_refine_ls_restrained_S_all      1.053
_refine_ls_shift/su_max          0.001
_refine_ls_shift/su_mean         0.000

loop_
_atom_site_label
_atom_site_type_symbol
_atom_site_fract_x
_atom_site_fract_y
_atom_site_fract_z
_atom_site_U_iso_or_equiv
_atom_site_adp_type
_atom_site_occupancy
_atom_site_site_symmetry_order
_atom_site_calc_flag
_atom_site_refinement_flags_posn
_atom_site_refinement_flags_adp
_atom_site_refinement_flags_occupancy
_atom_site_disorder_assembly
_atom_site_disorder_group
Sn1 Sn 0.86839(4) 0.62716(2) 0.44738(2) 0.02147(13) Uani 1 1 d . . . . .
B1 B 0.7553(9) 0.4356(4) 0.5682(6) 0.0324(17) Uani 1 1 d . . . . .
O1 O 0.6272(5) 0.4427(3) 0.5609(4) 0.0391(14) Uani 1 1 d . . . . .
O2 O 0.8137(5) 0.3832(3) 0.6198(5) 0.0516(15) Uani 1 1 d . . . . .
C1 C 1.0298(7) 0.5783(3) 0.4179(5) 0.0270(13) Uani 1 1 d . . . . .
H1A H 0.998071 0.532931 0.390999 0.032 Uiso 1 1 calc R U . . .
C2 C 1.1499(8) 0.5663(4) 0.5020(5) 0.0374(16) Uani 1 1 d . . . . .
H2A H 1.178949 0.609965 0.533431 0.045 Uiso 1 1 calc R U . . .
H2B H 1.126287 0.536037 0.544451 0.045 Uiso 1 1 calc R U . . .
C3 C 1.2612(8) 0.5352(4) 0.4785(8) 0.052(2) Uani 1 1 d . . . . .
H3A H 1.236653 0.488805 0.454837 0.062 Uiso 1 1 calc R U . . .
H3B H 1.338982 0.531846 0.534307 0.062 Uiso 1 1 calc R U . . .
C4 C 1.2952(8) 0.5773(5) 0.4066(8) 0.051(2) Uani 1 1 d . . . . .
H4A H 1.328308 0.622170 0.432313 0.062 Uiso 1 1 calc R U . . .
H4B H 1.365040 0.554282 0.390351 0.062 Uiso 1 1 calc R U . . .
C5 C 1.1771(10) 0.5863(6) 0.3223(7) 0.055(2) Uani 1 1 d . . . . .
H5A H 1.148922 0.541706 0.293393 0.066 Uiso 1 1 calc R U . . .
H5B H 1.199916 0.615240 0.278183 0.066 Uiso 1 1 calc R U . . .
C6 C 1.0658(7) 0.6185(5) 0.3457(5) 0.0327(16) Uani 1 1 d . . . . .
H6A H 0.988146 0.621786 0.289673 0.039 Uiso 1 1 calc R U . . .
H6B H 1.091100 0.664993 0.368441 0.039 Uiso 1 1 calc R U . . .
C7 C 0.7154(6) 0.6486(3) 0.3193(5) 0.0269(13) Uani 1 1 d . . . . .
H7A H 0.745784 0.686141 0.288455 0.032 Uiso 1 1 calc R U . . .
C8 C 0.6913(8) 0.5862(4) 0.2579(6) 0.0422(19) Uani 1 1 d . . . . .
H8A H 0.669733 0.547186 0.289993 0.051 Uiso 1 1 calc R U . . .
H8B H 0.771823 0.575078 0.244929 0.051 Uiso 1 1 calc R U . . .
C9 C 0.5790(9) 0.5984(7) 0.1678(7) 0.061(3) Uani 1 1 d . . . . .
H9A H 0.602960 0.635381 0.133809 0.073 Uiso 1 1 calc R U . . .
H9B H 0.564313 0.556952 0.130002 0.073 Uiso 1 1 calc R U . . .
C10 C 0.4543(7) 0.6169(4) 0.1854(5) 0.0383(18) Uani 1 1 d . . . . .
H10A H 0.427859 0.579005 0.216873 0.046 Uiso 1 1 calc R U . . .
H10B H 0.383370 0.624859 0.126741 0.046 Uiso 1 1 calc R U . . .
C11 C 0.4759(7) 0.6805(4) 0.2442(5) 0.0381(16) Uani 1 1 d . . . . .
H11A H 0.494683 0.719140 0.210246 0.046 Uiso 1 1 calc R U . . .
H11B H 0.395384 0.690985 0.257525 0.046 Uiso 1 1 calc R U . . .
C12 C 0.5887(7) 0.6713(4) 0.3332(5) 0.0372(16) Uani 1 1 d . . . . .
H12A H 0.563883 0.637164 0.370835 0.045 Uiso 1 1 calc R U . . .
H12B H 0.604628 0.714544 0.367105 0.045 Uiso 1 1 calc R U . . .
C13 C 0.9323(6) 0.7161(3) 0.5322(4) 0.0234(12) Uani 1 1 d . . . . .
H13A H 0.965665 0.700219 0.596860 0.028 Uiso 1 1 calc R U . . .
C14 C 1.0437(6) 0.7545(3) 0.5150(5) 0.0313(14) Uani 1 1 d . . . . .
H14A H 1.118809 0.723547 0.524887 0.038 Uiso 1 1 calc R U . . .
H14B H 1.014769 0.769662 0.450748 0.038 Uiso 1 1 calc R U . . .
C15 C 1.0873(7) 0.8156(4) 0.5773(6) 0.0368(16) Uani 1 1 d . . . . .
H15A H 1.126412 0.799828 0.641086 0.044 Uiso 1 1 calc R U . . .
H15B H 1.155412 0.840273 0.561195 0.044 Uiso 1 1 calc R U . . .
C16 C 0.9759(7) 0.8633(3) 0.5706(5) 0.0323(16) Uani 1 1 d . . . . .
H16A H 0.944024 0.884021 0.509185 0.039 Uiso 1 1 calc R U . . .
H16B H 1.007228 0.900030 0.615935 0.039 Uiso 1 1 calc R U . . .
C17 C 0.8644(7) 0.8256(4) 0.5878(5) 0.0323(14) Uani 1 1 d . . . . .
H17A H 0.790332 0.856957 0.579196 0.039 Uiso 1 1 calc R U . . .
H17B H 0.893773 0.809418 0.651642 0.039 Uiso 1 1 calc R U . . .
C18 C 0.8186(7) 0.7651(4) 0.5233(5) 0.0319(15) Uani 1 1 d . . . . .
H18A H 0.782263 0.781584 0.459660 0.038 Uiso 1 1 calc R U . . .
H18B H 0.748489 0.740891 0.537628 0.038 Uiso 1 1 calc R U . . .
C19 C 0.7737(7) 0.5564(3) 0.5145(5) 0.0275(13) Uani 1 1 d . . . . .
H19A H 0.679591 0.554279 0.475453 0.033 Uiso 1 1 calc R U . . .
C20 C 0.7781(7) 0.5853(3) 0.6044(4) 0.0273(13) Uani 1 1 d . . . . .
C21 C 0.6721(8) 0.6225(5) 0.6092(5) 0.0427(17) Uani 1 1 d . . . . .
H21A H 0.597574 0.628122 0.555986 0.051 Uiso 1 1 calc R U . . .
C22 C 0.6740(10) 0.6512(5) 0.6900(7) 0.055(2) Uani 1 1 d . . . . .
H22A H 0.600813 0.676633 0.691647 0.066 Uiso 1 1 calc R U . . .
C23 C 0.7789(10) 0.6439(5) 0.7676(7) 0.057(3) Uani 1 1 d . . . . .
H23A H 0.778880 0.664431 0.822665 0.069 Uiso 1 1 calc R U . . .
C24 C 0.8866(9) 0.6060(6) 0.7662(6) 0.058(3) Uani 1 1 d . . . . .
H24A H 0.959575 0.600060 0.820328 0.069 Uiso 1 1 calc R U . . .
C25 C 0.8855(8) 0.5772(5) 0.6849(6) 0.0398(17) Uani 1 1 d . . . . .
H25A H 0.958606 0.551519 0.683557 0.048 Uiso 1 1 calc R U . . .
C26 C 0.8275(9) 0.4839(3) 0.5201(6) 0.0342(16) Uani 1 1 d . . . . .
H26A H 0.922265 0.484009 0.554901 0.041 Uiso 1 1 calc R U . . .
H26B H 0.814748 0.467030 0.457918 0.041 Uiso 1 1 calc R U . . .
C27 C 0.7124(8) 0.3455(5) 0.6429(6) 0.0426(18) Uani 1 1 d . . . . .
C28 C 0.6668(12) 0.2884(5) 0.5758(9) 0.058(3) Uani 1 1 d . . . . .
H28A H 0.622544 0.306824 0.514769 0.087 Uiso 1 1 calc R U . . .
H28B H 0.606117 0.259642 0.593509 0.087 Uiso 1 1 calc R U . . .
H28C H 0.742173 0.261432 0.575438 0.087 Uiso 1 1 calc R U . . .
C29 C 0.7751(11) 0.3187(7) 0.7400(9) 0.081(4) Uani 1 1 d . . . . .
H29A H 0.855314 0.294144 0.744707 0.122 Uiso 1 1 calc R U . . .
H29B H 0.714166 0.288083 0.754497 0.122 Uiso 1 1 calc R U . . .
H29C H 0.796048 0.356652 0.782919 0.122 Uiso 1 1 calc R U . . .
C30 C 0.6078(8) 0.4001(4) 0.6336(5) 0.0369(17) Uani 1 1 d . . . . .
C31 C 0.6352(14) 0.4448(6) 0.7179(8) 0.072(4) Uani 1 1 d . . . . .
H31A H 0.582058 0.485965 0.701723 0.108 Uiso 1 1 calc R U . . .
H31B H 0.727857 0.457116 0.740804 0.108 Uiso 1 1 calc R U . . .
H31C H 0.613224 0.420132 0.765174 0.108 Uiso 1 1 calc R U . . .
C32 C 0.4707(8) 0.3741(6) 0.5996(7) 0.051(2) Uani 1 1 d . . . . .
H32A H 0.410052 0.411644 0.595166 0.077 Uiso 1 1 calc R U . . .
H32B H 0.459696 0.340064 0.642031 0.077 Uiso 1 1 calc R U . . .
H32C H 0.452627 0.353680 0.539358 0.077 Uiso 1 1 calc R U . . .
Sn2 Sn 0.11742(3) 0.37637(2) 0.04852(2) 0.01938(13) Uani 1 1 d . . . . .
B2 B 0.2983(8) 0.5564(4) -0.0496(5) 0.0300(15) Uani 1 1 d . U . . .
O3 O 0.2155(6) 0.5960(5) -0.1115(7) 0.090(3) Uani 1 1 d . U . . .
O4 O 0.4204(7) 0.5648(5) -0.0493(6) 0.073(3) Uani 1 1 d . U . . .
C41 C -0.0417(6) 0.4222(3) 0.0830(4) 0.0252(12) Uani 1 1 d . . . . .
H41A H -0.011104 0.467904 0.109055 0.030 Uiso 1 1 calc R U . . .
C42 C -0.1616(7) 0.4331(4) -0.0019(5) 0.0371(16) Uani 1 1 d . . . . .
H42A H -0.191094 0.389022 -0.031823 0.045 Uiso 1 1 calc R U . . .
H42B H -0.137575 0.462220 -0.045407 0.045 Uiso 1 1 calc R U . . .
C43 C -0.2735(8) 0.4661(4) 0.0208(7) 0.047(2) Uani 1 1 d . . . . .
H43A H -0.248442 0.512676 0.043461 0.057 Uiso 1 1 calc R U . . .
H43B H -0.351522 0.469017 -0.034956 0.057 Uiso 1 1 calc R U . . .
C44 C -0.3062(8) 0.4253(5) 0.0930(7) 0.048(2) Uani 1 1 d . . . . .
H44A H -0.375750 0.448732 0.109004 0.058 Uiso 1 1 calc R U . . .
H44B H -0.339889 0.380393 0.067751 0.058 Uiso 1 1 calc R U . . .
C45 C -0.1884(8) 0.4159(5) 0.1782(6) 0.0449(19) Uani 1 1 d . . . . .
H45A H -0.212598 0.387576 0.222236 0.054 Uiso 1 1 calc R U . . .
H45B H -0.159423 0.460512 0.206822 0.054 Uiso 1 1 calc R U . . .
C46 C -0.0766(6) 0.3824(5) 0.1559(5) 0.0323(14) Uani 1 1 d . . . . .
H46A H -0.102178 0.335775 0.133931 0.039 Uiso 1 1 calc R U . . .
H46B H 0.000984 0.379570 0.211993 0.039 Uiso 1 1 calc R U . . .
C47 C 0.2804(6) 0.3560(3) 0.1736(4) 0.0234(12) Uani 1 1 d . . . . .
H47A H 0.257529 0.314839 0.202342 0.028 Uiso 1 1 calc R U . . .
C48 C 0.3016(7) 0.4140(4) 0.2419(5) 0.0319(15) Uani 1 1 d . . . . .
H48A H 0.220933 0.421073 0.256522 0.038 Uiso 1 1 calc R U . . .
H48B H 0.319900 0.456107 0.214093 0.038 Uiso 1 1 calc R U . . .
C49 C 0.4159(8) 0.3991(5) 0.3303(5) 0.0419(19) Uani 1 1 d . . . . .
H49A H 0.430398 0.438718 0.371395 0.050 Uiso 1 1 calc R U . . .
H49B H 0.393404 0.359998 0.361705 0.050 Uiso 1 1 calc R U . . .
C50 C 0.5403(7) 0.3838(5) 0.3107(5) 0.0374(17) Uani 1 1 d . . . . .
H50A H 0.568100 0.424695 0.285567 0.045 Uiso 1 1 calc R U . . .
H50B H 0.610385 0.371807 0.368227 0.045 Uiso 1 1 calc R U . . .
C51 C 0.5208(7) 0.3262(4) 0.2436(5) 0.0351(15) Uani 1 1 d . . . . .
H51A H 0.502936 0.284038 0.271515 0.042 Uiso 1 1 calc R U . . .
H51B H 0.601883 0.319419 0.229349 0.042 Uiso 1 1 calc R U . . .
C52 C 0.4070(6) 0.3405(4) 0.1550(5) 0.0288(13) Uani 1 1 d . . . . .
H52A H 0.429539 0.379549 0.123455 0.035 Uiso 1 1 calc R U . . .
H52B H 0.393257 0.300765 0.114293 0.035 Uiso 1 1 calc R U . . .
C53 C 0.0544(6) 0.2842(3) -0.0300(4) 0.0248(13) Uani 1 1 d . . . . .
H53A H 0.007187 0.298412 -0.094335 0.030 Uiso 1 1 calc R U . . .
C54 C -0.0418(7) 0.2422(3) 0.0000(6) 0.0339(15) Uani 1 1 d . . . . .
H54A H -0.118684 0.270341 -0.003796 0.041 Uiso 1 1 calc R U . . .
H54B H 0.000368 0.228343 0.064303 0.041 Uiso 1 1 calc R U . . .
C55 C -0.0875(8) 0.1786(4) -0.0597(6) 0.0425(18) Uani 1 1 d . . . . .
H55A H -0.144133 0.150981 -0.035452 0.051 Uiso 1 1 calc R U . . .
H55B H -0.139389 0.192299 -0.122629 0.051 Uiso 1 1 calc R U . . .
C56 C 0.0282(8) 0.1367(4) -0.0610(6) 0.0390(17) Uani 1 1 d . . . . .
H56A H 0.073526 0.118414 0.000751 0.047 Uiso 1 1 calc R U . . .
H56B H -0.003356 0.097963 -0.102951 0.047 Uiso 1 1 calc R U . . .
C57 C 0.1231(8) 0.1771(4) -0.0908(6) 0.0400(17) Uani 1 1 d . . . . .
H57A H 0.081017 0.190915 -0.155186 0.048 Uiso 1 1 calc R U . . .
H57B H 0.199448 0.148538 -0.087026 0.048 Uiso 1 1 calc R U . . .
C58 C 0.1696(7) 0.2404(3) -0.0316(5) 0.0272(13) Uani 1 1 d . . . . .
H58A H 0.220916 0.226465 0.031404 0.033 Uiso 1 1 calc R U . . .
H58B H 0.227283 0.267288 -0.055642 0.033 Uiso 1 1 calc R U . . .
C59 C 0.1640(7) 0.4510(3) -0.0406(5) 0.0275(13) Uani 1 1 d . . . . .
H59A H 0.080850 0.474975 -0.074518 0.033 Uiso 1 1 calc R U . . .
C60 C 0.2077(7) 0.4150(3) -0.1107(5) 0.0270(13) Uani 1 1 d . . . . .
C61 C 0.3353(8) 0.3942(4) -0.0961(5) 0.0340(17) Uani 1 1 d . . . . .
H61A H 0.401634 0.405010 -0.040133 0.041 Uiso 1 1 calc R U . . .
C62 C 0.3676(10) 0.3579(4) -0.1615(8) 0.054(2) Uani 1 1 d . . . . .
H62A H 0.454646 0.342965 -0.149659 0.064 Uiso 1 1 calc R U . . .
C63 C 0.2715(12) 0.3437(5) -0.2445(7) 0.060(3) Uani 1 1 d . . . . .
H63A H 0.293197 0.319247 -0.289747 0.073 Uiso 1 1 calc R U . . .
C64 C 0.1450(10) 0.3650(6) -0.2614(6) 0.057(3) Uani 1 1 d . . . . .
H64A H 0.079473 0.355304 -0.318277 0.069 Uiso 1 1 calc R U . . .
C65 C 0.1139(8) 0.4005(4) -0.1949(5) 0.0398(17) Uani 1 1 d . . . . .
H65A H 0.026673 0.415325 -0.207106 0.048 Uiso 1 1 calc R U . . .
C66 C 0.2604(7) 0.5049(3) 0.0139(5) 0.0285(13) Uani 1 1 d . . . . .
H66A H 0.340422 0.482336 0.054159 0.034 Uiso 1 1 calc R U . . .
H66B H 0.220862 0.529825 0.053028 0.034 Uiso 1 1 calc R U . . .
C67 C 0.3000(9) 0.6473(6) -0.1373(6) 0.074(3) Uani 1 1 d D U . . .
C68 C 0.3646(18) 0.7037(7) -0.0674(10) 0.095(6) Uani 1 1 d D U . . .
H68A H 0.397635 0.739338 -0.097449 0.142 Uiso 1 1 calc R U . . .
H68B H 0.437177 0.684487 -0.017250 0.142 Uiso 1 1 calc R U . . .
H68C H 0.299969 0.722850 -0.043344 0.142 Uiso 1 1 calc R U . . .
C69 C 0.2120(9) 0.6736(6) -0.2317(8) 0.068(3) Uani 1 1 d D U . . .
H69A H 0.158613 0.636374 -0.266518 0.102 Uiso 1 1 calc R U . . .
H69B H 0.266714 0.691657 -0.264863 0.102 Uiso 1 1 calc R U . . .
H69C H 0.154870 0.709482 -0.223447 0.102 Uiso 1 1 calc R U . . .
C70 C 0.4025(9) 0.6003(6) -0.1353(7) 0.076(3) Uani 1 1 d D U . . .
C71 C 0.352(2) 0.5587(8) -0.2262(9) 0.107(6) Uani 1 1 d D U . . .
H71A H 0.257182 0.554521 -0.245871 0.160 Uiso 1 1 calc R U . . .
H71B H 0.391864 0.513545 -0.216116 0.160 Uiso 1 1 calc R U . . .
H71C H 0.376841 0.582035 -0.273448 0.160 Uiso 1 1 calc R U . . .
C72 C 0.5401(8) 0.6320(6) -0.1201(7) 0.050(2) Uani 1 1 d D U . . .
H72A H 0.585274 0.639360 -0.054800 0.075 Uiso 1 1 calc R U . . .
H72B H 0.529663 0.675271 -0.152348 0.075 Uiso 1 1 calc R U . . .
H72C H 0.591512 0.601087 -0.143603 0.075 Uiso 1 1 calc R U . . .

loop_
_atom_site_aniso_label
_atom_site_aniso_U_11
_atom_site_aniso_U_22
_atom_site_aniso_U_33
_atom_site_aniso_U_23
_atom_site_aniso_U_13
_atom_site_aniso_U_12
Sn1 0.0265(2) 0.0130(2) 0.0283(2) 0.00088(15) 0.01375(15) -0.00175(16)
B1 0.047(5) 0.016(3) 0.041(4) 0.002(3) 0.024(4) -0.008(3)
O1 0.046(3) 0.029(3) 0.041(3) 0.018(2) 0.012(2) -0.003(2)
O2 0.035(3) 0.039(3) 0.082(4) 0.022(3) 0.022(3) -0.004(3)
C1 0.032(3) 0.017(3) 0.035(3) 0.006(2) 0.016(3) 0.007(2)
C2 0.038(4) 0.029(4) 0.043(4) 0.013(3) 0.010(3) 0.003(3)
C3 0.034(4) 0.030(4) 0.086(7) 0.011(4) 0.013(4) 0.011(3)
C4 0.032(4) 0.034(4) 0.093(7) 0.002(4) 0.029(4) 0.010(3)
C5 0.053(5) 0.065(6) 0.063(6) -0.004(5) 0.043(5) 0.005(5)
C6 0.034(3) 0.037(4) 0.034(3) 0.008(3) 0.020(3) 0.006(3)
C7 0.023(3) 0.021(3) 0.036(3) -0.006(2) 0.010(3) -0.001(2)
C8 0.035(4) 0.040(5) 0.044(4) -0.026(4) 0.005(3) 0.006(3)
C9 0.036(4) 0.087(7) 0.048(5) -0.030(5) 0.001(4) 0.020(5)
C10 0.031(3) 0.034(4) 0.041(4) -0.015(3) 0.002(3) 0.003(3)
C11 0.031(4) 0.031(4) 0.049(4) -0.009(3) 0.009(3) 0.005(3)
C12 0.025(3) 0.042(4) 0.043(4) -0.018(3) 0.009(3) 0.002(3)
C13 0.030(3) 0.016(3) 0.027(3) 0.005(2) 0.013(2) -0.002(2)
C14 0.025(3) 0.018(3) 0.053(4) 0.000(3) 0.016(3) 0.000(2)
C15 0.026(3) 0.021(3) 0.059(4) -0.001(3) 0.009(3) -0.003(3)
C16 0.038(4) 0.016(4) 0.040(3) 0.000(2) 0.011(3) -0.003(3)
C17 0.040(4) 0.022(3) 0.038(3) -0.007(3) 0.018(3) -0.003(3)
C18 0.028(4) 0.027(3) 0.043(4) -0.006(3) 0.015(3) -0.003(3)
C19 0.035(4) 0.018(3) 0.033(3) 0.000(2) 0.017(3) -0.001(3)
C20 0.035(3) 0.021(3) 0.031(3) -0.002(3) 0.018(3) -0.010(3)
C21 0.045(4) 0.048(5) 0.041(4) 0.008(4) 0.021(3) 0.006(4)
C22 0.065(6) 0.057(6) 0.059(5) 0.001(4) 0.044(5) 0.011(4)
C23 0.066(6) 0.066(6) 0.054(5) -0.033(4) 0.039(4) -0.029(5)
C24 0.049(5) 0.092(9) 0.032(4) -0.009(4) 0.014(4) -0.032(5)
C25 0.035(4) 0.046(4) 0.041(4) 0.004(3) 0.018(3) -0.003(3)
C26 0.050(4) 0.013(3) 0.049(4) 0.005(3) 0.030(4) -0.002(3)
C27 0.033(4) 0.043(4) 0.051(4) 0.013(4) 0.013(3) -0.006(3)
C28 0.076(7) 0.021(4) 0.101(8) 0.003(4) 0.061(6) -0.005(4)
C29 0.052(6) 0.077(8) 0.085(8) 0.056(7) -0.016(5) -0.024(5)
C30 0.045(4) 0.034(4) 0.033(3) 0.003(3) 0.015(3) -0.011(3)
C31 0.122(10) 0.055(6) 0.068(6) -0.023(5) 0.071(7) -0.040(6)
C32 0.035(4) 0.041(4) 0.076(6) 0.022(5) 0.016(4) -0.001(4)
Sn2 0.0218(2) 0.0132(2) 0.0245(2) -0.00038(15) 0.00969(14) -0.00135(15)
B2 0.038(4) 0.021(3) 0.033(4) -0.004(3) 0.015(3) -0.003(3)
O3 0.031(3) 0.115(7) 0.126(7) 0.090(6) 0.030(4) 0.007(4)
O4 0.032(3) 0.098(6) 0.083(5) 0.071(5) 0.013(3) 0.004(3)
C41 0.025(3) 0.015(3) 0.037(3) 0.002(2) 0.012(3) 0.002(2)
C42 0.026(3) 0.034(4) 0.048(4) 0.012(3) 0.009(3) 0.009(3)
C43 0.030(4) 0.036(4) 0.075(6) 0.018(4) 0.017(4) 0.015(3)
C44 0.029(4) 0.044(5) 0.079(6) 0.010(4) 0.029(4) 0.011(3)
C45 0.042(4) 0.043(5) 0.060(5) -0.001(4) 0.031(4) 0.003(3)
C46 0.030(3) 0.035(4) 0.035(3) 0.003(3) 0.017(3) 0.004(3)
C47 0.022(3) 0.018(3) 0.029(3) 0.001(2) 0.007(2) -0.001(2)
C48 0.029(3) 0.035(4) 0.029(3) -0.004(3) 0.006(3) 0.008(3)
C49 0.035(4) 0.058(5) 0.029(3) -0.009(3) 0.007(3) 0.012(3)
C50 0.027(3) 0.047(5) 0.034(3) -0.009(4) 0.005(2) -0.002(3)
C51 0.023(3) 0.031(4) 0.050(4) -0.008(3) 0.011(3) 0.002(3)
C52 0.026(3) 0.025(3) 0.036(3) -0.010(3) 0.012(3) -0.001(3)
C53 0.026(3) 0.014(3) 0.030(3) 0.002(2) 0.004(2) -0.003(2)
C54 0.027(3) 0.019(3) 0.058(4) -0.003(3) 0.016(3) -0.006(2)
C55 0.035(4) 0.020(3) 0.065(5) -0.004(3) 0.009(4) -0.008(3)
C56 0.044(4) 0.014(4) 0.054(4) -0.007(3) 0.010(3) 0.000(3)
C57 0.046(4) 0.029(4) 0.044(4) -0.013(3) 0.014(3) 0.001(3)
C58 0.027(3) 0.022(3) 0.034(3) -0.005(3) 0.011(3) -0.003(3)
C59 0.036(3) 0.017(3) 0.032(3) 0.000(2) 0.015(3) -0.003(3)
C60 0.037(4) 0.018(3) 0.031(3) -0.002(2) 0.017(3) -0.009(3)
C61 0.039(4) 0.030(4) 0.037(3) -0.004(3) 0.019(3) -0.010(3)
C62 0.065(6) 0.039(5) 0.081(6) -0.011(4) 0.055(5) -0.005(4)
C63 0.098(8) 0.046(5) 0.059(5) -0.031(5) 0.055(6) -0.029(5)
C64 0.070(6) 0.072(7) 0.035(4) -0.024(4) 0.024(4) -0.041(6)
C65 0.039(4) 0.046(4) 0.036(4) -0.003(3) 0.015(3) -0.017(3)
C66 0.039(4) 0.018(3) 0.032(3) -0.004(2) 0.017(3) -0.004(3)
C67 0.046(5) 0.078(7) 0.104(7) 0.055(5) 0.031(5) 0.004(4)
C68 0.178(17) 0.048(7) 0.091(8) -0.002(6) 0.089(10) -0.036(8)
C69 0.040(5) 0.064(6) 0.086(7) 0.052(6) 0.004(5) -0.003(4)
C70 0.049(5) 0.095(8) 0.086(6) 0.054(5) 0.027(5) 0.009(5)
C71 0.193(18) 0.081(9) 0.073(7) 0.001(7) 0.080(10) -0.037(10)
C72 0.037(4) 0.052(5) 0.066(5) 0.020(5) 0.021(4) 0.004(4)

_geom_special_details            
; 
 All esds (except the esd in the dihedral angle between two l.s. planes) 
 are estimated using the full covariance matrix.  The cell esds are taken 
 into account individually in the estimation of esds in distances, angles 
 and torsion angles; correlations between esds in cell parameters are only 
 used when they are defined by crystal symmetry.  An approximate (isotropic) 
 treatment of cell esds is used for estimating esds involving l.s. planes. 
;

loop_
_geom_bond_atom_site_label_1
_geom_bond_atom_site_label_2
_geom_bond_distance
_geom_bond_site_symmetry_2
_geom_bond_publ_flag
Sn1 C7 2.165(7) . ?
Sn1 C13 2.167(6) . ?
Sn1 C1 2.189(6) . ?
Sn1 C19 2.202(7) . ?
B1 O2 1.333(10) . ?
B1 O1 1.368(10) . ?
B1 C26 1.580(10) . ?
O1 C30 1.485(9) . ?
O2 C27 1.475(9) . ?
C1 C2 1.524(10) . ?
C1 C6 1.534(9) . ?
C1 H1A 1.0000 . ?
C2 C3 1.512(12) . ?
C2 H2A 0.9900 . ?
C2 H2B 0.9900 . ?
C3 C4 1.540(14) . ?
C3 H3A 0.9900 . ?
C3 H3B 0.9900 . ?
C4 C5 1.505(14) . ?
C4 H4A 0.9900 . ?
C4 H4B 0.9900 . ?
C5 C6 1.520(10) . ?
C5 H5A 0.9900 . ?
C5 H5B 0.9900 . ?
C6 H6A 0.9900 . ?
C6 H6B 0.9900 . ?
C7 C8 1.528(9) . ?
C7 C12 1.535(9) . ?
C7 H7A 1.0000 . ?
C8 C9 1.537(12) . ?
C8 H8A 0.9900 . ?
C8 H8B 0.9900 . ?
C9 C10 1.519(12) . ?
C9 H9A 0.9900 . ?
C9 H9B 0.9900 . ?
C10 C11 1.527(10) . ?
C10 H10A 0.9900 . ?
C10 H10B 0.9900 . ?
C11 C12 1.520(10) . ?
C11 H11A 0.9900 . ?
C11 H11B 0.9900 . ?
C12 H12A 0.9900 . ?
C12 H12B 0.9900 . ?
C13 C14 1.531(9) . ?
C13 C18 1.542(9) . ?
C13 H13A 1.0000 . ?
C14 C15 1.522(10) . ?
C14 H14A 0.9900 . ?
C14 H14B 0.9900 . ?
C15 C16 1.512(10) . ?
C15 H15A 0.9900 . ?
C15 H15B 0.9900 . ?
C16 C17 1.525(10) . ?
C16 H16A 0.9900 . ?
C16 H16B 0.9900 . ?
C17 C18 1.533(9) . ?
C17 H17A 0.9900 . ?
C17 H17B 0.9900 . ?
C18 H18A 0.9900 . ?
C18 H18B 0.9900 . ?
C19 C20 1.501(9) . ?
C19 C26 1.540(9) . ?
C19 H19A 1.0000 . ?
C20 C21 1.391(11) . ?
C20 C25 1.405(11) . ?
C21 C22 1.378(13) . ?
C21 H21A 0.9500 . ?
C22 C23 1.361(15) . ?
C22 H22A 0.9500 . ?
C23 C24 1.398(16) . ?
C23 H23A 0.9500 . ?
C24 C25 1.388(13) . ?
C24 H24A 0.9500 . ?
C25 H25A 0.9500 . ?
C26 H26A 0.9900 . ?
C26 H26B 0.9900 . ?
C27 C28 1.505(14) . ?
C27 C29 1.530(12) . ?
C27 C30 1.540(13) . ?
C28 H28A 0.9800 . ?
C28 H28B 0.9800 . ?
C28 H28C 0.9800 . ?
C29 H29A 0.9800 . ?
C29 H29B 0.9800 . ?
C29 H29C 0.9800 . ?
C30 C32 1.495(11) . ?
C30 C31 1.527(12) . ?
C31 H31A 0.9800 . ?
C31 H31B 0.9800 . ?
C31 H31C 0.9800 . ?
C32 H32A 0.9800 . ?
C32 H32B 0.9800 . ?
C32 H32C 0.9800 . ?
Sn2 C53 2.172(6) . ?
Sn2 C41 2.179(6) . ?
Sn2 C47 2.184(6) . ?
Sn2 C59 2.201(6) . ?
B2 O3 1.329(11) . ?
B2 O4 1.339(11) . ?
B2 C66 1.571(10) . ?
O3 C67 1.512(11) . ?
O4 C70 1.467(12) . ?
C41 C42 1.527(9) . ?
C41 C46 1.535(10) . ?
C41 H41A 1.0000 . ?
C42 C43 1.527(11) . ?
C42 H42A 0.9900 . ?
C42 H42B 0.9900 . ?
C43 C44 1.523(13) . ?
C43 H43A 0.9900 . ?
C43 H43B 0.9900 . ?
C44 C45 1.512(13) . ?
C44 H44A 0.9900 . ?
C44 H44B 0.9900 . ?
C45 C46 1.526(10) . ?
C45 H45A 0.9900 . ?
C45 H45B 0.9900 . ?
C46 H46A 0.9900 . ?
C46 H46B 0.9900 . ?
C47 C48 1.528(9) . ?
C47 C52 1.533(9) . ?
C47 H47A 1.0000 . ?
C48 C49 1.540(10) . ?
C48 H48A 0.9900 . ?
C48 H48B 0.9900 . ?
C49 C50 1.518(10) . ?
C49 H49A 0.9900 . ?
C49 H49B 0.9900 . ?
C50 C51 1.512(11) . ?
C50 H50A 0.9900 . ?
C50 H50B 0.9900 . ?
C51 C52 1.537(10) . ?
C51 H51A 0.9900 . ?
C51 H51B 0.9900 . ?
C52 H52A 0.9900 . ?
C52 H52B 0.9900 . ?
C53 C54 1.530(9) . ?
C53 C58 1.532(9) . ?
C53 H53A 1.0000 . ?
C54 C55 1.543(10) . ?
C54 H54A 0.9900 . ?
C54 H54B 0.9900 . ?
C55 C56 1.514(11) . ?
C55 H55A 0.9900 . ?
C55 H55B 0.9900 . ?
C56 C57 1.500(12) . ?
C56 H56A 0.9900 . ?
C56 H56B 0.9900 . ?
C57 C58 1.535(9) . ?
C57 H57A 0.9900 . ?
C57 H57B 0.9900 . ?
C58 H58A 0.9900 . ?
C58 H58B 0.9900 . ?
C59 C60 1.511(9) . ?
C59 C66 1.534(9) . ?
C59 H59A 1.0000 . ?
C60 C61 1.392(11) . ?
C60 C65 1.393(10) . ?
C61 C62 1.386(12) . ?
C61 H61A 0.9500 . ?
C62 C63 1.389(16) . ?
C62 H62A 0.9500 . ?
C63 C64 1.378(16) . ?
C63 H63A 0.9500 . ?
C64 C65 1.387(13) . ?
C64 H64A 0.9500 . ?
C65 H65A 0.9500 . ?
C66 H66A 0.9900 . ?
C66 H66B 0.9900 . ?
C67 C70 1.445(17) . ?
C67 C69 1.549(10) . ?
C67 C68 1.551(10) . ?
C68 H68A 0.9800 . ?
C68 H68B 0.9800 . ?
C68 H68C 0.9800 . ?
C69 H69A 0.9800 . ?
C69 H69B 0.9800 . ?
C69 H69C 0.9800 . ?
C70 C72 1.566(10) . ?
C70 C71 1.569(10) . ?
C71 H71A 0.9800 . ?
C71 H71B 0.9800 . ?
C71 H71C 0.9800 . ?
C72 H72A 0.9800 . ?
C72 H72B 0.9800 . ?
C72 H72C 0.9800 . ?

loop_
_geom_angle_atom_site_label_1
_geom_angle_atom_site_label_2
_geom_angle_atom_site_label_3
_geom_angle
_geom_angle_site_symmetry_1
_geom_angle_site_symmetry_3
_geom_angle_publ_flag
C7 Sn1 C13 113.0(2) . . ?
C7 Sn1 C1 108.3(2) . . ?
C13 Sn1 C1 111.9(3) . . ?
C7 Sn1 C19 103.0(3) . . ?
C13 Sn1 C19 109.2(2) . . ?
C1 Sn1 C19 111.1(2) . . ?
O2 B1 O1 113.2(6) . . ?
O2 B1 C26 122.9(7) . . ?
O1 B1 C26 123.8(7) . . ?
B1 O1 C30 106.5(6) . . ?
B1 O2 C27 107.3(6) . . ?
C2 C1 C6 110.8(6) . . ?
C2 C1 Sn1 113.8(5) . . ?
C6 C1 Sn1 110.4(4) . . ?
C2 C1 H1A 107.2 . . ?
C6 C1 H1A 107.2 . . ?
Sn1 C1 H1A 107.2 . . ?
C3 C2 C1 112.2(7) . . ?
C3 C2 H2A 109.2 . . ?
C1 C2 H2A 109.2 . . ?
C3 C2 H2B 109.2 . . ?
C1 C2 H2B 109.2 . . ?
H2A C2 H2B 107.9 . . ?
C2 C3 C4 111.6(6) . . ?
C2 C3 H3A 109.3 . . ?
C4 C3 H3A 109.3 . . ?
C2 C3 H3B 109.3 . . ?
C4 C3 H3B 109.3 . . ?
H3A C3 H3B 108.0 . . ?
C5 C4 C3 110.7(7) . . ?
C5 C4 H4A 109.5 . . ?
C3 C4 H4A 109.5 . . ?
C5 C4 H4B 109.5 . . ?
C3 C4 H4B 109.5 . . ?
H4A C4 H4B 108.1 . . ?
C4 C5 C6 110.8(7) . . ?
C4 C5 H5A 109.5 . . ?
C6 C5 H5A 109.5 . . ?
C4 C5 H5B 109.5 . . ?
C6 C5 H5B 109.5 . . ?
H5A C5 H5B 108.1 . . ?
C5 C6 C1 112.4(7) . . ?
C5 C6 H6A 109.1 . . ?
C1 C6 H6A 109.1 . . ?
C5 C6 H6B 109.1 . . ?
C1 C6 H6B 109.1 . . ?
H6A C6 H6B 107.8 . . ?
C8 C7 C12 110.7(6) . . ?
C8 C7 Sn1 109.5(5) . . ?
C12 C7 Sn1 111.9(5) . . ?
C8 C7 H7A 108.2 . . ?
C12 C7 H7A 108.2 . . ?
Sn1 C7 H7A 108.2 . . ?
C7 C8 C9 111.1(7) . . ?
C7 C8 H8A 109.4 . . ?
C9 C8 H8A 109.4 . . ?
C7 C8 H8B 109.4 . . ?
C9 C8 H8B 109.4 . . ?
H8A C8 H8B 108.0 . . ?
C10 C9 C8 110.8(8) . . ?
C10 C9 H9A 109.5 . . ?
C8 C9 H9A 109.5 . . ?
C10 C9 H9B 109.5 . . ?
C8 C9 H9B 109.5 . . ?
H9A C9 H9B 108.1 . . ?
C9 C10 C11 110.0(7) . . ?
C9 C10 H10A 109.7 . . ?
C11 C10 H10A 109.7 . . ?
C9 C10 H10B 109.7 . . ?
C11 C10 H10B 109.7 . . ?
H10A C10 H10B 108.2 . . ?
C12 C11 C10 111.2(6) . . ?
C12 C11 H11A 109.4 . . ?
C10 C11 H11A 109.4 . . ?
C12 C11 H11B 109.4 . . ?
C10 C11 H11B 109.4 . . ?
H11A C11 H11B 108.0 . . ?
C11 C12 C7 113.1(6) . . ?
C11 C12 H12A 109.0 . . ?
C7 C12 H12A 109.0 . . ?
C11 C12 H12B 109.0 . . ?
C7 C12 H12B 109.0 . . ?
H12A C12 H12B 107.8 . . ?
C14 C13 C18 109.4(5) . . ?
C14 C13 Sn1 113.9(4) . . ?
C18 C13 Sn1 112.0(4) . . ?
C14 C13 H13A 107.1 . . ?
C18 C13 H13A 107.1 . . ?
Sn1 C13 H13A 107.1 . . ?
C15 C14 C13 112.0(6) . . ?
C15 C14 H14A 109.2 . . ?
C13 C14 H14A 109.2 . . ?
C15 C14 H14B 109.2 . . ?
C13 C14 H14B 109.2 . . ?
H14A C14 H14B 107.9 . . ?
C16 C15 C14 112.5(6) . . ?
C16 C15 H15A 109.1 . . ?
C14 C15 H15A 109.1 . . ?
C16 C15 H15B 109.1 . . ?
C14 C15 H15B 109.1 . . ?
H15A C15 H15B 107.8 . . ?
C15 C16 C17 110.5(6) . . ?
C15 C16 H16A 109.5 . . ?
C17 C16 H16A 109.5 . . ?
C15 C16 H16B 109.5 . . ?
C17 C16 H16B 109.5 . . ?
H16A C16 H16B 108.1 . . ?
C16 C17 C18 111.5(6) . . ?
C16 C17 H17A 109.3 . . ?
C18 C17 H17A 109.3 . . ?
C16 C17 H17B 109.3 . . ?
C18 C17 H17B 109.3 . . ?
H17A C17 H17B 108.0 . . ?
C17 C18 C13 111.1(6) . . ?
C17 C18 H18A 109.4 . . ?
C13 C18 H18A 109.4 . . ?
C17 C18 H18B 109.4 . . ?
C13 C18 H18B 109.4 . . ?
H18A C18 H18B 108.0 . . ?
C20 C19 C26 114.3(6) . . ?
C20 C19 Sn1 109.4(4) . . ?
C26 C19 Sn1 112.8(5) . . ?
C20 C19 H19A 106.6 . . ?
C26 C19 H19A 106.6 . . ?
Sn1 C19 H19A 106.6 . . ?
C21 C20 C25 117.9(7) . . ?
C21 C20 C19 119.2(7) . . ?
C25 C20 C19 122.9(7) . . ?
C22 C21 C20 120.8(8) . . ?
C22 C21 H21A 119.6 . . ?
C20 C21 H21A 119.6 . . ?
C23 C22 C21 121.2(9) . . ?
C23 C22 H22A 119.4 . . ?
C21 C22 H22A 119.4 . . ?
C22 C23 C24 119.9(8) . . ?
C22 C23 H23A 120.1 . . ?
C24 C23 H23A 120.1 . . ?
C25 C24 C23 119.2(9) . . ?
C25 C24 H24A 120.4 . . ?
C23 C24 H24A 120.4 . . ?
C24 C25 C20 121.0(8) . . ?
C24 C25 H25A 119.5 . . ?
C20 C25 H25A 119.5 . . ?
C19 C26 B1 110.4(6) . . ?
C19 C26 H26A 109.6 . . ?
B1 C26 H26A 109.6 . . ?
C19 C26 H26B 109.6 . . ?
B1 C26 H26B 109.6 . . ?
H26A C26 H26B 108.1 . . ?
O2 C27 C28 107.8(7) . . ?
O2 C27 C29 107.3(7) . . ?
C28 C27 C29 111.0(9) . . ?
O2 C27 C30 102.4(6) . . ?
C28 C27 C30 113.7(7) . . ?
C29 C27 C30 113.8(9) . . ?
C27 C28 H28A 109.5 . . ?
C27 C28 H28B 109.5 . . ?
H28A C28 H28B 109.5 . . ?
C27 C28 H28C 109.5 . . ?
H28A C28 H28C 109.5 . . ?
H28B C28 H28C 109.5 . . ?
C27 C29 H29A 109.5 . . ?
C27 C29 H29B 109.5 . . ?
H29A C29 H29B 109.5 . . ?
C27 C29 H29C 109.5 . . ?
H29A C29 H29C 109.5 . . ?
H29B C29 H29C 109.5 . . ?
O1 C30 C32 107.9(6) . . ?
O1 C30 C31 107.0(7) . . ?
C32 C30 C31 112.6(8) . . ?
O1 C30 C27 100.2(6) . . ?
C32 C30 C27 114.2(7) . . ?
C31 C30 C27 113.8(9) . . ?
C30 C31 H31A 109.5 . . ?
C30 C31 H31B 109.5 . . ?
H31A C31 H31B 109.5 . . ?
C30 C31 H31C 109.5 . . ?
H31A C31 H31C 109.5 . . ?
H31B C31 H31C 109.5 . . ?
C30 C32 H32A 109.5 . . ?
C30 C32 H32B 109.5 . . ?
H32A C32 H32B 109.5 . . ?
C30 C32 H32C 109.5 . . ?
H32A C32 H32C 109.5 . . ?
H32B C32 H32C 109.5 . . ?
C53 Sn2 C41 111.3(2) . . ?
C53 Sn2 C47 110.8(2) . . ?
C41 Sn2 C47 109.2(2) . . ?
C53 Sn2 C59 107.6(2) . . ?
C41 Sn2 C59 104.5(2) . . ?
C47 Sn2 C59 113.3(2) . . ?
O3 B2 O4 110.9(7) . . ?
O3 B2 C66 125.6(7) . . ?
O4 B2 C66 123.5(7) . . ?
B2 O3 C67 105.4(7) . . ?
B2 O4 C70 103.5(7) . . ?
C42 C41 C46 111.2(6) . . ?
C42 C41 Sn2 111.3(5) . . ?
C46 C41 Sn2 112.8(4) . . ?
C42 C41 H41A 107.1 . . ?
C46 C41 H41A 107.1 . . ?
Sn2 C41 H41A 107.1 . . ?
C41 C42 C43 112.0(7) . . ?
C41 C42 H42A 109.2 . . ?
C43 C42 H42A 109.2 . . ?
C41 C42 H42B 109.2 . . ?
C43 C42 H42B 109.2 . . ?
H42A C42 H42B 107.9 . . ?
C44 C43 C42 110.5(6) . . ?
C44 C43 H43A 109.5 . . ?
C42 C43 H43A 109.5 . . ?
C44 C43 H43B 109.5 . . ?
C42 C43 H43B 109.5 . . ?
H43A C43 H43B 108.1 . . ?
C45 C44 C43 111.9(7) . . ?
C45 C44 H44A 109.2 . . ?
C43 C44 H44A 109.2 . . ?
C45 C44 H44B 109.2 . . ?
C43 C44 H44B 109.2 . . ?
H44A C44 H44B 107.9 . . ?
C44 C45 C46 111.0(7) . . ?
C44 C45 H45A 109.4 . . ?
C46 C45 H45A 109.4 . . ?
C44 C45 H45B 109.4 . . ?
C46 C45 H45B 109.4 . . ?
H45A C45 H45B 108.0 . . ?
C45 C46 C41 111.3(7) . . ?
C45 C46 H46A 109.4 . . ?
C41 C46 H46A 109.4 . . ?
C45 C46 H46B 109.4 . . ?
C41 C46 H46B 109.4 . . ?
H46A C46 H46B 108.0 . . ?
C48 C47 C52 110.4(5) . . ?
C48 C47 Sn2 111.6(4) . . ?
C52 C47 Sn2 112.2(4) . . ?
C48 C47 H47A 107.5 . . ?
C52 C47 H47A 107.5 . . ?
Sn2 C47 H47A 107.5 . . ?
C47 C48 C49 111.4(6) . . ?
C47 C48 H48A 109.3 . . ?
C49 C48 H48A 109.3 . . ?
C47 C48 H48B 109.3 . . ?
C49 C48 H48B 109.3 . . ?
H48A C48 H48B 108.0 . . ?
C50 C49 C48 111.3(6) . . ?
C50 C49 H49A 109.4 . . ?
C48 C49 H49A 109.4 . . ?
C50 C49 H49B 109.4 . . ?
C48 C49 H49B 109.4 . . ?
H49A C49 H49B 108.0 . . ?
C51 C50 C49 111.4(6) . . ?
C51 C50 H50A 109.3 . . ?
C49 C50 H50A 109.3 . . ?
C51 C50 H50B 109.3 . . ?
C49 C50 H50B 109.3 . . ?
H50A C50 H50B 108.0 . . ?
C50 C51 C52 111.3(6) . . ?
C50 C51 H51A 109.4 . . ?
C52 C51 H51A 109.4 . . ?
C50 C51 H51B 109.4 . . ?
C52 C51 H51B 109.4 . . ?
H51A C51 H51B 108.0 . . ?
C47 C52 C51 111.7(6) . . ?
C47 C52 H52A 109.3 . . ?
C51 C52 H52A 109.3 . . ?
C47 C52 H52B 109.3 . . ?
C51 C52 H52B 109.3 . . ?
H52A C52 H52B 107.9 . . ?
C54 C53 C58 110.3(5) . . ?
C54 C53 Sn2 113.6(5) . . ?
C58 C53 Sn2 112.3(4) . . ?
C54 C53 H53A 106.7 . . ?
C58 C53 H53A 106.7 . . ?
Sn2 C53 H53A 106.7 . . ?
C53 C54 C55 111.8(6) . . ?
C53 C54 H54A 109.2 . . ?
C55 C54 H54A 109.2 . . ?
C53 C54 H54B 109.2 . . ?
C55 C54 H54B 109.2 . . ?
H54A C54 H54B 107.9 . . ?
C56 C55 C54 110.8(6) . . ?
C56 C55 H55A 109.5 . . ?
C54 C55 H55A 109.5 . . ?
C56 C55 H55B 109.5 . . ?
C54 C55 H55B 109.5 . . ?
H55A C55 H55B 108.1 . . ?
C57 C56 C55 112.2(6) . . ?
C57 C56 H56A 109.2 . . ?
C55 C56 H56A 109.2 . . ?
C57 C56 H56B 109.2 . . ?
C55 C56 H56B 109.2 . . ?
H56A C56 H56B 107.9 . . ?
C56 C57 C58 111.6(6) . . ?
C56 C57 H57A 109.3 . . ?
C58 C57 H57A 109.3 . . ?
C56 C57 H57B 109.3 . . ?
C58 C57 H57B 109.3 . . ?
H57A C57 H57B 108.0 . . ?
C53 C58 C57 111.5(6) . . ?
C53 C58 H58A 109.3 . . ?
C57 C58 H58A 109.3 . . ?
C53 C58 H58B 109.3 . . ?
C57 C58 H58B 109.3 . . ?
H58A C58 H58B 108.0 . . ?
C60 C59 C66 113.8(6) . . ?
C60 C59 Sn2 109.8(4) . . ?
C66 C59 Sn2 112.1(4) . . ?
C60 C59 H59A 106.9 . . ?
C66 C59 H59A 106.9 . . ?
Sn2 C59 H59A 106.9 . . ?
C61 C60 C65 117.7(7) . . ?
C61 C60 C59 124.3(6) . . ?
C65 C60 C59 118.0(7) . . ?
C62 C61 C60 121.4(8) . . ?
C62 C61 H61A 119.3 . . ?
C60 C61 H61A 119.3 . . ?
C61 C62 C63 119.4(9) . . ?
C61 C62 H62A 120.3 . . ?
C63 C62 H62A 120.3 . . ?
C64 C63 C62 120.3(8) . . ?
C64 C63 H63A 119.8 . . ?
C62 C63 H63A 119.8 . . ?
C63 C64 C65 119.6(8) . . ?
C63 C64 H64A 120.2 . . ?
C65 C64 H64A 120.2 . . ?
C64 C65 C60 121.5(8) . . ?
C64 C65 H65A 119.2 . . ?
C60 C65 H65A 119.2 . . ?
C59 C66 B2 112.2(6) . . ?
C59 C66 H66A 109.2 . . ?
B2 C66 H66A 109.2 . . ?
C59 C66 H66B 109.2 . . ?
B2 C66 H66B 109.2 . . ?
H66A C66 H66B 107.9 . . ?
C70 C67 O3 95.7(8) . . ?
C70 C67 C69 117.4(10) . . ?
O3 C67 C69 104.0(7) . . ?
C70 C67 C68 106.5(10) . . ?
O3 C67 C68 117.8(9) . . ?
C69 C67 C68 114.4(11) . . ?
C67 C68 H68A 109.5 . . ?
C67 C68 H68B 109.5 . . ?
H68A C68 H68B 109.5 . . ?
C67 C68 H68C 109.5 . . ?
H68A C68 H68C 109.5 . . ?
H68B C68 H68C 109.5 . . ?
C67 C69 H69A 109.5 . . ?
C67 C69 H69B 109.5 . . ?
H69A C69 H69B 109.5 . . ?
C67 C69 H69C 109.5 . . ?
H69A C69 H69C 109.5 . . ?
H69B C69 H69C 109.5 . . ?
C67 C70 O4 100.9(9) . . ?
C67 C70 C72 116.1(9) . . ?
O4 C70 C72 103.3(7) . . ?
C67 C70 C71 106.8(10) . . ?
O4 C70 C71 118.2(9) . . ?
C72 C70 C71 111.6(11) . . ?
C70 C71 H71A 109.5 . . ?
C70 C71 H71B 109.5 . . ?
H71A C71 H71B 109.5 . . ?
C70 C71 H71C 109.5 . . ?
H71A C71 H71C 109.5 . . ?
H71B C71 H71C 109.5 . . ?
C70 C72 H72A 109.5 . . ?
C70 C72 H72B 109.5 . . ?
H72A C72 H72B 109.5 . . ?
C70 C72 H72C 109.5 . . ?
H72A C72 H72C 109.5 . . ?
H72B C72 H72C 109.5 . . ?

loop_
_geom_torsion_atom_site_label_1
_geom_torsion_atom_site_label_2
_geom_torsion_atom_site_label_3
_geom_torsion_atom_site_label_4
_geom_torsion
_geom_torsion_site_symmetry_1
_geom_torsion_site_symmetry_2
_geom_torsion_site_symmetry_3
_geom_torsion_site_symmetry_4
_geom_torsion_publ_flag
O2 B1 O1 C30 14.9(9) . . . . ?
C26 B1 O1 C30 -165.5(7) . . . . ?
O1 B1 O2 C27 6.6(10) . . . . ?
C26 B1 O2 C27 -173.0(7) . . . . ?
C6 C1 C2 C3 -52.6(8) . . . . ?
Sn1 C1 C2 C3 -177.6(5) . . . . ?
C1 C2 C3 C4 54.4(10) . . . . ?
C2 C3 C4 C5 -56.2(11) . . . . ?
C3 C4 C5 C6 56.5(11) . . . . ?
C4 C5 C6 C1 -56.1(11) . . . . ?
C2 C1 C6 C5 53.4(9) . . . . ?
Sn1 C1 C6 C5 -179.6(6) . . . . ?
C12 C7 C8 C9 53.6(10) . . . . ?
Sn1 C7 C8 C9 177.5(7) . . . . ?
C7 C8 C9 C10 -58.0(12) . . . . ?
C8 C9 C10 C11 58.9(12) . . . . ?
C9 C10 C11 C12 -56.6(10) . . . . ?
C10 C11 C12 C7 54.0(9) . . . . ?
C8 C7 C12 C11 -52.3(9) . . . . ?
Sn1 C7 C12 C11 -174.8(5) . . . . ?
C18 C13 C14 C15 55.1(7) . . . . ?
Sn1 C13 C14 C15 -178.8(5) . . . . ?
C13 C14 C15 C16 -55.3(8) . . . . ?
C14 C15 C16 C17 54.4(9) . . . . ?
C15 C16 C17 C18 -55.4(8) . . . . ?
C16 C17 C18 C13 57.1(8) . . . . ?
C14 C13 C18 C17 -56.0(8) . . . . ?
Sn1 C13 C18 C17 176.7(5) . . . . ?
C26 C19 C20 C21 -138.3(7) . . . . ?
Sn1 C19 C20 C21 94.1(7) . . . . ?
C26 C19 C20 C25 42.2(9) . . . . ?
Sn1 C19 C20 C25 -85.3(7) . . . . ?
C25 C20 C21 C22 1.1(13) . . . . ?
C19 C20 C21 C22 -178.4(8) . . . . ?
C20 C21 C22 C23 -0.4(15) . . . . ?
C21 C22 C23 C24 -0.7(16) . . . . ?
C22 C23 C24 C25 0.9(15) . . . . ?
C23 C24 C25 C20 -0.2(14) . . . . ?
C21 C20 C25 C24 -0.8(12) . . . . ?
C19 C20 C25 C24 178.6(8) . . . . ?
C20 C19 C26 B1 54.6(9) . . . . ?
Sn1 C19 C26 B1 -179.6(5) . . . . ?
O2 B1 C26 C19 -147.3(8) . . . . ?
O1 B1 C26 C19 33.1(11) . . . . ?
B1 O2 C27 C28 96.0(9) . . . . ?
B1 O2 C27 C29 -144.3(10) . . . . ?
B1 O2 C27 C30 -24.2(9) . . . . ?
B1 O1 C30 C32 -148.0(8) . . . . ?
B1 O1 C30 C31 90.6(9) . . . . ?
B1 O1 C30 C27 -28.3(8) . . . . ?
O2 C27 C30 O1 31.0(7) . . . . ?
C28 C27 C30 O1 -85.0(8) . . . . ?
C29 C27 C30 O1 146.5(7) . . . . ?
O2 C27 C30 C32 146.1(7) . . . . ?
C28 C27 C30 C32 30.0(10) . . . . ?
C29 C27 C30 C32 -98.5(9) . . . . ?
O2 C27 C30 C31 -82.8(8) . . . . ?
C28 C27 C30 C31 161.2(7) . . . . ?
C29 C27 C30 C31 32.6(10) . . . . ?
O4 B2 O3 C67 -14.9(13) . . . . ?
C66 B2 O3 C67 166.4(8) . . . . ?
O3 B2 O4 C70 -15.4(12) . . . . ?
C66 B2 O4 C70 163.3(8) . . . . ?
C46 C41 C42 C43 54.1(9) . . . . ?
Sn2 C41 C42 C43 -179.2(5) . . . . ?
C41 C42 C43 C44 -54.7(10) . . . . ?
C42 C43 C44 C45 56.1(11) . . . . ?
C43 C44 C45 C46 -56.7(11) . . . . ?
C44 C45 C46 C41 55.4(10) . . . . ?
C42 C41 C46 C45 -54.1(9) . . . . ?
Sn2 C41 C46 C45 -179.9(5) . . . . ?
C52 C47 C48 C49 -54.9(8) . . . . ?
Sn2 C47 C48 C49 179.5(5) . . . . ?
C47 C48 C49 C50 55.7(10) . . . . ?
C48 C49 C50 C51 -55.7(10) . . . . ?
C49 C50 C51 C52 55.5(9) . . . . ?
C48 C47 C52 C51 54.9(8) . . . . ?
Sn2 C47 C52 C51 -179.9(4) . . . . ?
C50 C51 C52 C47 -55.4(8) . . . . ?
C58 C53 C54 C55 -54.8(8) . . . . ?
Sn2 C53 C54 C55 178.1(5) . . . . ?
C53 C54 C55 C56 54.9(9) . . . . ?
C54 C55 C56 C57 -55.1(9) . . . . ?
C55 C56 C57 C58 55.5(9) . . . . ?
C54 C53 C58 C57 54.6(8) . . . . ?
Sn2 C53 C58 C57 -177.5(5) . . . . ?
C56 C57 C58 C53 -55.3(8) . . . . ?
C66 C59 C60 C61 41.1(9) . . . . ?
Sn2 C59 C60 C61 -85.5(7) . . . . ?
C66 C59 C60 C65 -140.2(7) . . . . ?
Sn2 C59 C60 C65 93.2(7) . . . . ?
C65 C60 C61 C62 -2.4(11) . . . . ?
C59 C60 C61 C62 176.2(7) . . . . ?
C60 C61 C62 C63 1.9(13) . . . . ?
C61 C62 C63 C64 -0.5(14) . . . . ?
C62 C63 C64 C65 -0.2(15) . . . . ?
C63 C64 C65 C60 -0.4(14) . . . . ?
C61 C60 C65 C64 1.7(12) . . . . ?
C59 C60 C65 C64 -177.1(7) . . . . ?
C60 C59 C66 B2 52.2(8) . . . . ?
Sn2 C59 C66 B2 177.6(5) . . . . ?
O3 B2 C66 C59 59.7(11) . . . . ?
O4 B2 C66 C59 -118.8(9) . . . . ?
B2 O3 C67 C70 38.6(11) . . . . ?
B2 O3 C67 C69 158.8(10) . . . . ?
B2 O3 C67 C68 -73.4(14) . . . . ?
O3 C67 C70 O4 -46.0(8) . . . . ?
C69 C67 C70 O4 -155.0(8) . . . . ?
C68 C67 C70 O4 75.2(9) . . . . ?
O3 C67 C70 C72 -156.8(9) . . . . ?
C69 C67 C70 C72 94.2(10) . . . . ?
C68 C67 C70 C72 -35.6(11) . . . . ?
O3 C67 C70 C71 78.2(9) . . . . ?
C69 C67 C70 C71 -30.9(11) . . . . ?
C68 C67 C70 C71 -160.6(8) . . . . ?
B2 O4 C70 C67 40.7(10) . . . . ?
B2 O4 C70 C72 161.0(9) . . . . ?
B2 O4 C70 C71 -75.2(14) . . . . ?

_refine_diff_density_max         1.650
_refine_diff_density_min         -1.269
_refine_diff_density_rms         0.107

_shelx_res_file                  
; 
TITL B-4-114 in P2(1) 
    b-4-114.res 
    created by SHELXL-2018/3 at 16:05:24 on 10-Nov-2021 
REM Old TITL 4 in P2(1) 
REM SHELXT solution in P2(1): R1 0.115, Rweak 0.013, Alpha 0.045 
REM <I/s>   2.302 for   12 systematic absences,  Orientation as input 
REM Flack x =  0.097 ( 0.007 ) from  5805 Parsons' quotients 
REM Formula found by SHELXT:  C61 B O9 Sn2 
  
CELL  1.54178  10.8925  19.7704  15.6033   90.000  109.867   90.000 
ZERR    4.000   0.0004   0.0007   0.0005    0.000    0.001    0.000 
LATT -1 
SYMM -X, 1/2+Y, -Z 
SFAC C H B O SN 
UNIT 128 212 4 8 4 
TEMP -143.150 
SIZE 0.27 0.23 0.05 
  
L.S. 10 
BOND $H 
FMAP 2 
PLAN 20 
CONF 
  
REM mcn201_067, B-4-114 
REM methanol 
  
ACTA 
  
SADI 0.002 C70 C71 C70 C72 
SADI 0.002 C67 C68 C67 C69 
  
RIGU B2 O3 O4 C67 C68 C69 C70 C71 C72 
SIMU B2 O3 O4 C67 C68 C69 C70 C71 C72 
ISOR B2 O3 O4 C67 C68 C69 C70 C71 C72 
  
OMIT -5 8 4 
OMIT 1 -8 6 
  
REM EXTI    0.000387 
WGHT    0.109000    3.225800 
FVAR       0.25278 
SN1   5    0.868386    0.627163    0.447381    11.00000    0.02648    0.01304 = 
         0.02831    0.00088    0.01375   -0.00175 
B1    3    0.755265    0.435596    0.568196    11.00000    0.04734    0.01574 = 
         0.04102    0.00164    0.02405   -0.00776 
O1    4    0.627180    0.442707    0.560905    11.00000    0.04567    0.02853 = 
         0.04084    0.01797    0.01188   -0.00321 
O2    4    0.813713    0.383227    0.619779    11.00000    0.03484    0.03903 = 
         0.08248    0.02192    0.02200   -0.00372 
C1    1    1.029849    0.578262    0.417851    11.00000    0.03247    0.01673 = 
         0.03540    0.00568    0.01622    0.00656 
AFIX  13 
H1A   2    0.998071    0.532931    0.390999    11.00000   -1.20000 
AFIX   0 
C2    1    1.149908    0.566321    0.501963    11.00000    0.03822    0.02859 = 
         0.04255    0.01307    0.00994    0.00277 
AFIX  23 
H2A   2    1.178949    0.609965    0.533431    11.00000   -1.20000 
H2B   2    1.126287    0.536037    0.544451    11.00000   -1.20000 
AFIX   0 
C3    1    1.261162    0.535159    0.478460    11.00000    0.03449    0.02955 = 
         0.08619    0.01104    0.01348    0.01090 
AFIX  23 
H3A   2    1.236653    0.488805    0.454837    11.00000   -1.20000 
H3B   2    1.338982    0.531846    0.534307    11.00000   -1.20000 
AFIX   0 
C4    1    1.295225    0.577290    0.406573    11.00000    0.03234    0.03424 = 
         0.09321    0.00159    0.02870    0.01005 
AFIX  23 
H4A   2    1.328308    0.622170    0.432313    11.00000   -1.20000 
H4B   2    1.365040    0.554282    0.390351    11.00000   -1.20000 
AFIX   0 
C5    1    1.177093    0.586276    0.322310    11.00000    0.05314    0.06529 = 
         0.06333   -0.00422    0.04267    0.00549 
AFIX  23 
H5A   2    1.148922    0.541706    0.293393    11.00000   -1.20000 
H5B   2    1.199916    0.615240    0.278183    11.00000   -1.20000 
AFIX   0 
C6    1    1.065756    0.618517    0.345664    11.00000    0.03369    0.03716 = 
         0.03358    0.00806    0.01967    0.00635 
AFIX  23 
H6A   2    0.988146    0.621786    0.289673    11.00000   -1.20000 
H6B   2    1.091100    0.664993    0.368441    11.00000   -1.20000 
AFIX   0 
C7    1    0.715364    0.648606    0.319274    11.00000    0.02325    0.02124 = 
         0.03598   -0.00559    0.00994   -0.00068 
AFIX  13 
H7A   2    0.745784    0.686141    0.288455    11.00000   -1.20000 
AFIX   0 
C8    1    0.691292    0.586203    0.257942    11.00000    0.03505    0.04033 = 
         0.04448   -0.02626    0.00486    0.00552 
AFIX  23 
H8A   2    0.669733    0.547186    0.289993    11.00000   -1.20000 
H8B   2    0.771823    0.575078    0.244929    11.00000   -1.20000 
AFIX   0 
C9    1    0.579018    0.598355    0.167849    11.00000    0.03632    0.08717 = 
         0.04824   -0.03035    0.00119    0.01962 
AFIX  23 
H9A   2    0.602960    0.635381    0.133809    11.00000   -1.20000 
H9B   2    0.564313    0.556952    0.130002    11.00000   -1.20000 
AFIX   0 
C10   1    0.454340    0.616858    0.185433    11.00000    0.03131    0.03447 = 
         0.04122   -0.01512    0.00212    0.00256 
AFIX  23 
H10A  2    0.427859    0.579005    0.216873    11.00000   -1.20000 
H10B  2    0.383370    0.624859    0.126741    11.00000   -1.20000 
AFIX   0 
C11   1    0.475941    0.680485    0.244211    11.00000    0.03053    0.03074 = 
         0.04913   -0.00867    0.00858    0.00453 
AFIX  23 
H11A  2    0.494683    0.719140    0.210246    11.00000   -1.20000 
H11B  2    0.395384    0.690985    0.257525    11.00000   -1.20000 
AFIX   0 
C12   1    0.588683    0.671257    0.333193    11.00000    0.02503    0.04189 = 
         0.04265   -0.01848    0.00899    0.00235 
AFIX  23 
H12A  2    0.563883    0.637164    0.370835    11.00000   -1.20000 
H12B  2    0.604628    0.714544    0.367105    11.00000   -1.20000 
AFIX   0 
C13   1    0.932253    0.716052    0.532155    11.00000    0.02961    0.01580 = 
         0.02738    0.00477    0.01288   -0.00218 
AFIX  13 
H13A  2    0.965665    0.700219    0.596860    11.00000   -1.20000 
AFIX   0 
C14   1    1.043738    0.754455    0.515002    11.00000    0.02477    0.01840 = 
         0.05277    0.00031    0.01575   -0.00018 
AFIX  23 
H14A  2    1.118809    0.723547    0.524887    11.00000   -1.20000 
H14B  2    1.014769    0.769662    0.450748    11.00000   -1.20000 
AFIX   0 
C15   1    1.087264    0.815552    0.577319    11.00000    0.02564    0.02135 = 
         0.05920   -0.00055    0.00899   -0.00330 
AFIX  23 
H15A  2    1.126412    0.799828    0.641086    11.00000   -1.20000 
H15B  2    1.155412    0.840273    0.561195    11.00000   -1.20000 
AFIX   0 
C16   1    0.975891    0.863308    0.570589    11.00000    0.03801    0.01642 = 
         0.04030   -0.00016    0.01054   -0.00304 
AFIX  23 
H16A  2    0.944024    0.884021    0.509185    11.00000   -1.20000 
H16B  2    1.007228    0.900030    0.615935    11.00000   -1.20000 
AFIX   0 
C17   1    0.864415    0.825590    0.587807    11.00000    0.03981    0.02233 = 
         0.03826   -0.00665    0.01766   -0.00292 
AFIX  23 
H17A  2    0.790332    0.856957    0.579196    11.00000   -1.20000 
H17B  2    0.893773    0.809418    0.651642    11.00000   -1.20000 
AFIX   0 
C18   1    0.818622    0.765139    0.523256    11.00000    0.02815    0.02719 = 
         0.04288   -0.00637    0.01528   -0.00262 
AFIX  23 
H18A  2    0.782263    0.781584    0.459660    11.00000   -1.20000 
H18B  2    0.748489    0.740891    0.537628    11.00000   -1.20000 
AFIX   0 
C19   1    0.773730    0.556438    0.514517    11.00000    0.03490    0.01833 = 
         0.03350   -0.00021    0.01693   -0.00141 
AFIX  13 
H19A  2    0.679591    0.554279    0.475453    11.00000   -1.20000 
AFIX   0 
C20   1    0.778063    0.585349    0.604421    11.00000    0.03456    0.02114 = 
         0.03147   -0.00181    0.01804   -0.00956 
C21   1    0.672140    0.622494    0.609164    11.00000    0.04461    0.04751 = 
         0.04070    0.00774    0.02078    0.00640 
AFIX  43 
H21A  2    0.597574    0.628122    0.555986    11.00000   -1.20000 
AFIX   0 
C22   1    0.674021    0.651226    0.690028    11.00000    0.06543    0.05714 = 
         0.05852    0.00085    0.04353    0.01106 
AFIX  43 
H22A  2    0.600813    0.676633    0.691647    11.00000   -1.20000 
AFIX   0 
C23   1    0.778865    0.643869    0.767633    11.00000    0.06605    0.06572 = 
         0.05410   -0.03292    0.03921   -0.02945 
AFIX  43 
H23A  2    0.778880    0.664431    0.822665    11.00000   -1.20000 
AFIX   0 
C24   1    0.886553    0.605998    0.766237    11.00000    0.04875    0.09186 = 
         0.03240   -0.00905    0.01420   -0.03170 
AFIX  43 
H24A  2    0.959575    0.600060    0.820328    11.00000   -1.20000 
AFIX   0 
C25   1    0.885513    0.577172    0.684858    11.00000    0.03547    0.04636 = 
         0.04130    0.00439    0.01773   -0.00322 
AFIX  43 
H25A  2    0.958606    0.551519    0.683557    11.00000   -1.20000 
AFIX   0 
C26   1    0.827468    0.483925    0.520077    11.00000    0.05043    0.01287 = 
         0.04888    0.00463    0.02951   -0.00160 
AFIX  23 
H26A  2    0.922265    0.484009    0.554901    11.00000   -1.20000 
H26B  2    0.814748    0.467030    0.457918    11.00000   -1.20000 
AFIX   0 
C27   1    0.712354    0.345528    0.642895    11.00000    0.03328    0.04316 = 
         0.05077    0.01295    0.01349   -0.00603 
C28   1    0.666825    0.288369    0.575799    11.00000    0.07586    0.02106 = 
         0.10078    0.00329    0.06147   -0.00536 
AFIX 137 
H28A  2    0.622544    0.306824    0.514769    11.00000   -1.50000 
H28B  2    0.606117    0.259642    0.593509    11.00000   -1.50000 
H28C  2    0.742173    0.261432    0.575438    11.00000   -1.50000 
AFIX   0 
C29   1    0.775107    0.318691    0.739974    11.00000    0.05213    0.07748 = 
         0.08499    0.05636   -0.01556   -0.02400 
AFIX 137 
H29A  2    0.855314    0.294144    0.744707    11.00000   -1.50000 
H29B  2    0.714166    0.288083    0.754497    11.00000   -1.50000 
H29C  2    0.796048    0.356652    0.782919    11.00000   -1.50000 
AFIX   0 
C30   1    0.607780    0.400110    0.633613    11.00000    0.04454    0.03367 = 
         0.03345    0.00346    0.01465   -0.01104 
C31   1    0.635185    0.444838    0.717879    11.00000    0.12247    0.05485 = 
         0.06814   -0.02293    0.07072   -0.04003 
AFIX 137 
H31A  2    0.582058    0.485965    0.701723    11.00000   -1.50000 
H31B  2    0.727857    0.457116    0.740804    11.00000   -1.50000 
H31C  2    0.613224    0.420132    0.765174    11.00000   -1.50000 
AFIX   0 
C32   1    0.470736    0.374138    0.599614    11.00000    0.03475    0.04080 = 
         0.07615    0.02172    0.01624   -0.00051 
AFIX 137 
H32A  2    0.410052    0.411644    0.595166    11.00000   -1.50000 
H32B  2    0.459696    0.340064    0.642031    11.00000   -1.50000 
H32C  2    0.452627    0.353680    0.539358    11.00000   -1.50000 
AFIX   0 
SN2   5    0.117420    0.376372    0.048522    11.00000    0.02185    0.01316 = 
         0.02452   -0.00038    0.00969   -0.00135 
B2    3    0.298274    0.556367   -0.049640    11.00000    0.03798    0.02099 = 
         0.03298   -0.00444    0.01461   -0.00273 
O3    4    0.215517    0.596026   -0.111484    11.00000    0.03088    0.11487 = 
         0.12631    0.08984    0.02962    0.00728 
O4    4    0.420429    0.564791   -0.049326    11.00000    0.03247    0.09799 = 
         0.08283    0.07055    0.01266    0.00398 
C41   1   -0.041659    0.422222    0.082975    11.00000    0.02540    0.01521 = 
         0.03653    0.00214    0.01236    0.00203 
AFIX  13 
H41A  2   -0.011104    0.467904    0.109055    11.00000   -1.20000 
AFIX   0 
C42   1   -0.161600    0.433146   -0.001915    11.00000    0.02636    0.03431 = 
         0.04780    0.01216    0.00891    0.00854 
AFIX  23 
H42A  2   -0.191094    0.389022   -0.031823    11.00000   -1.20000 
H42B  2   -0.137575    0.462220   -0.045407    11.00000   -1.20000 
AFIX   0 
C43   1   -0.273526    0.466143    0.020833    11.00000    0.02962    0.03569 = 
         0.07548    0.01820    0.01722    0.01524 
AFIX  23 
H43A  2   -0.248442    0.512676    0.043461    11.00000   -1.20000 
H43B  2   -0.351522    0.469017   -0.034956    11.00000   -1.20000 
AFIX   0 
C44   1   -0.306155    0.425297    0.093014    11.00000    0.02945    0.04435 = 
         0.07932    0.01034    0.02923    0.01135 
AFIX  23 
H44A  2   -0.375750    0.448732    0.109004    11.00000   -1.20000 
H44B  2   -0.339889    0.380393    0.067751    11.00000   -1.20000 
AFIX   0 
C45   1   -0.188392    0.415941    0.178165    11.00000    0.04213    0.04303 = 
         0.05969   -0.00078    0.03065    0.00336 
AFIX  23 
H45A  2   -0.212598    0.387576    0.222236    11.00000   -1.20000 
H45B  2   -0.159423    0.460512    0.206822    11.00000   -1.20000 
AFIX   0 
C46   1   -0.076628    0.382398    0.155947    11.00000    0.03042    0.03540 = 
         0.03521    0.00326    0.01668    0.00386 
AFIX  23 
H46A  2   -0.102178    0.335775    0.133931    11.00000   -1.20000 
H46B  2    0.000984    0.379570    0.211993    11.00000   -1.20000 
AFIX   0 
C47   1    0.280406    0.355978    0.173640    11.00000    0.02165    0.01799 = 
         0.02905    0.00053    0.00659   -0.00071 
AFIX  13 
H47A  2    0.257529    0.314839    0.202342    11.00000   -1.20000 
AFIX   0 
C48   1    0.301601    0.413987    0.241893    11.00000    0.02873    0.03493 = 
         0.02900   -0.00376    0.00582    0.00773 
AFIX  23 
H48A  2    0.220933    0.421073    0.256522    11.00000   -1.20000 
H48B  2    0.319900    0.456107    0.214093    11.00000   -1.20000 
AFIX   0 
C49   1    0.415890    0.399124    0.330296    11.00000    0.03540    0.05818 = 
         0.02901   -0.00859    0.00672    0.01185 
AFIX  23 
H49A  2    0.430398    0.438718    0.371395    11.00000   -1.20000 
H49B  2    0.393404    0.359998    0.361705    11.00000   -1.20000 
AFIX   0 
C50   1    0.540254    0.383788    0.310660    11.00000    0.02738    0.04691 = 
         0.03390   -0.00852    0.00509   -0.00184 
AFIX  23 
H50A  2    0.568100    0.424695    0.285567    11.00000   -1.20000 
H50B  2    0.610385    0.371807    0.368227    11.00000   -1.20000 
AFIX   0 
C51   1    0.520834    0.326193    0.243595    11.00000    0.02283    0.03096 = 
         0.04997   -0.00790    0.01051    0.00235 
AFIX  23 
H51A  2    0.502936    0.284038    0.271515    11.00000   -1.20000 
H51B  2    0.601883    0.319419    0.229349    11.00000   -1.20000 
AFIX   0 
C52   1    0.406990    0.340539    0.155029    11.00000    0.02645    0.02497 = 
         0.03570   -0.00967    0.01165   -0.00061 
AFIX  23 
H52A  2    0.429539    0.379549    0.123455    11.00000   -1.20000 
H52B  2    0.393257    0.300765    0.114293    11.00000   -1.20000 
AFIX   0 
C53   1    0.054393    0.284230   -0.029995    11.00000    0.02567    0.01421 = 
         0.03033    0.00213    0.00426   -0.00269 
AFIX  13 
H53A  2    0.007187    0.298412   -0.094335    11.00000   -1.20000 
AFIX   0 
C54   1   -0.041847    0.242195   -0.000021    11.00000    0.02661    0.01863 = 
         0.05761   -0.00328    0.01586   -0.00585 
AFIX  23 
H54A  2   -0.118684    0.270341   -0.003796    11.00000   -1.20000 
H54B  2    0.000368    0.228343    0.064303    11.00000   -1.20000 
AFIX   0 
C55   1   -0.087493    0.178583   -0.059693    11.00000    0.03528    0.02037 = 
         0.06537   -0.00367    0.00880   -0.00810 
AFIX  23 
H55A  2   -0.144133    0.150981   -0.035452    11.00000   -1.20000 
H55B  2   -0.139389    0.192299   -0.122629    11.00000   -1.20000 
AFIX   0 
C56   1    0.028215    0.136707   -0.061022    11.00000    0.04413    0.01372 = 
         0.05380   -0.00671    0.00979   -0.00043 
AFIX  23 
H56A  2    0.073526    0.118414    0.000751    11.00000   -1.20000 
H56B  2   -0.003356    0.097963   -0.102951    11.00000   -1.20000 
AFIX   0 
C57   1    0.123133    0.177112   -0.090833    11.00000    0.04567    0.02880 = 
         0.04440   -0.01318    0.01386    0.00050 
AFIX  23 
H57A  2    0.081017    0.190915   -0.155186    11.00000   -1.20000 
H57B  2    0.199448    0.148538   -0.087026    11.00000   -1.20000 
AFIX   0 
C58   1    0.169571    0.240373   -0.031559    11.00000    0.02690    0.02182 = 
         0.03386   -0.00470    0.01149   -0.00287 
AFIX  23 
H58A  2    0.220916    0.226465    0.031404    11.00000   -1.20000 
H58B  2    0.227283    0.267288   -0.055642    11.00000   -1.20000 
AFIX   0 
C59   1    0.164015    0.450991   -0.040555    11.00000    0.03552    0.01740 = 
         0.03232   -0.00050    0.01506   -0.00327 
AFIX  13 
H59A  2    0.080850    0.474975   -0.074518    11.00000   -1.20000 
AFIX   0 
C60   1    0.207682    0.415013   -0.110718    11.00000    0.03658    0.01797 = 
         0.03088   -0.00156    0.01728   -0.00860 
C61   1    0.335260    0.394170   -0.096120    11.00000    0.03938    0.03048 = 
         0.03661   -0.00359    0.01887   -0.00953 
AFIX  43 
H61A  2    0.401634    0.405010   -0.040133    11.00000   -1.20000 
AFIX   0 
C62   1    0.367560    0.357942   -0.161503    11.00000    0.06473    0.03851 = 
         0.08067   -0.01061    0.05472   -0.00485 
AFIX  43 
H62A  2    0.454646    0.342965   -0.149659    11.00000   -1.20000 
AFIX   0 
C63   1    0.271529    0.343729   -0.244466    11.00000    0.09801    0.04596 = 
         0.05930   -0.03148    0.05525   -0.02860 
AFIX  43 
H63A  2    0.293197    0.319247   -0.289747    11.00000   -1.20000 
AFIX   0 
C64   1    0.145006    0.364955   -0.261423    11.00000    0.06999    0.07174 = 
         0.03478   -0.02444    0.02393   -0.04130 
AFIX  43 
H64A  2    0.079473    0.355304   -0.318277    11.00000   -1.20000 
AFIX   0 
C65   1    0.113935    0.400516   -0.194922    11.00000    0.03886    0.04599 = 
         0.03614   -0.00323    0.01461   -0.01676 
AFIX  43 
H65A  2    0.026673    0.415325   -0.207106    11.00000   -1.20000 
AFIX   0 
C66   1    0.260410    0.504859    0.013925    11.00000    0.03885    0.01823 = 
         0.03227   -0.00376    0.01696   -0.00374 
AFIX  23 
H66A  2    0.340422    0.482336    0.054159    11.00000   -1.20000 
H66B  2    0.220862    0.529825    0.053028    11.00000   -1.20000 
AFIX   0 
C67   1    0.299959    0.647292   -0.137299    11.00000    0.04560    0.07801 = 
         0.10413    0.05471    0.03118    0.00407 
C68   1    0.364640    0.703684   -0.067400    11.00000    0.17829    0.04825 = 
         0.09130   -0.00231    0.08947   -0.03630 
AFIX 137 
H68A  2    0.397635    0.739338   -0.097449    11.00000   -1.50000 
H68B  2    0.437177    0.684487   -0.017250    11.00000   -1.50000 
H68C  2    0.299969    0.722850   -0.043344    11.00000   -1.50000 
AFIX   0 
C69   1    0.211956    0.673619   -0.231703    11.00000    0.03989    0.06434 = 
         0.08643    0.05249    0.00438   -0.00290 
AFIX 137 
H69A  2    0.158613    0.636374   -0.266518    11.00000   -1.50000 
H69B  2    0.266714    0.691657   -0.264863    11.00000   -1.50000 
H69C  2    0.154870    0.709482   -0.223447    11.00000   -1.50000 
AFIX   0 
C70   1    0.402538    0.600302   -0.135271    11.00000    0.04949    0.09512 = 
         0.08603    0.05379    0.02691    0.00936 
C71   1    0.352401    0.558696   -0.226211    11.00000    0.19322    0.08099 = 
         0.07322    0.00062    0.08017   -0.03690 
AFIX 137 
H71A  2    0.257182    0.554521   -0.245871    11.00000   -1.50000 
H71B  2    0.391864    0.513545   -0.216116    11.00000   -1.50000 
H71C  2    0.376841    0.582035   -0.273448    11.00000   -1.50000 
AFIX   0 
C72   1    0.540118    0.631968   -0.120085    11.00000    0.03654    0.05156 = 
         0.06567    0.02021    0.02125    0.00444 
AFIX 137 
H72A  2    0.585274    0.639360   -0.054800    11.00000   -1.50000 
H72B  2    0.529663    0.675271   -0.152348    11.00000   -1.50000 
H72C  2    0.591512    0.601087   -0.143603    11.00000   -1.50000 
  
AFIX   0 
HKLF 4 
  
  
  
  
REM  B-4-114 in P2(1) 
REM wR2 = 0.140684, GooF = S = 1.05172, Restrained GooF = 1.05298 for all data 
REM R1 = 0.055252 for 12256 Fo > 4sig(Fo) and 0.055743 for all 12341 data 
REM 657 parameters refined using 183 restraints 
  
END 
  
WGHT      0.1090      3.2255 
  
REM Highest difference peak  1.650,  deepest hole -1.269,  1-sigma level  0.107 
Q1    1   0.4163  0.6345 -0.0908  11.00000  0.05    1.65 
Q2    1   0.2850  0.6122 -0.1837  11.00000  0.05    1.38 
Q3    1   0.5982  0.3677  0.5976  11.00000  0.05    1.14 
Q4    1   0.8729  0.6799  0.4521  11.00000  0.05    1.08 
Q5    1   0.7095  0.3920  0.6791  11.00000  0.05    1.05 
Q6    1   0.1222  0.3242  0.0471  11.00000  0.05    1.03 
Q7    1   0.1193  0.4285  0.0479  11.00000  0.05    0.83 
Q8    1   0.8787  0.5793  0.4511  11.00000  0.05    0.83 
Q9    1   0.9156  0.5962  0.4658  11.00000  0.05    0.79 
Q10   1  -0.0073  0.3745  0.0135  11.00000  0.05    0.69 
Q11   1   0.1792  0.3783  0.0794  11.00000  0.05    0.68 
Q12   1   0.3651  0.6004 -0.0456  11.00000  0.05    0.66 
Q13   1   0.8352  0.4147  0.6722  11.00000  0.05    0.66 
Q14   1   0.6470  0.4052  0.5390  11.00000  0.05    0.63 
Q15   1   1.0195  0.6270  0.4763  11.00000  0.05    0.62 
Q16   1  -0.0046  0.3807  0.0625  11.00000  0.05    0.61 
Q17   1   1.0010  0.6254  0.4545  11.00000  0.05    0.58 
Q18   1   0.9811  0.6248  0.4233  11.00000  0.05    0.58 
Q19   1   0.1626  0.5942 -0.1689  11.00000  0.05    0.54 
Q20   1   0.8397  0.5372  0.5422  11.00000  0.05    0.45 
;
_shelx_res_checksum              60410
